# Supplementary material for: Expansive spatial pattern of Aβ deposition in patients with cerebral amyloid angiopathy: A three-dimensional surface-to-depth analysis
Source: Sci Adv. 2026 Feb 6;12(6):eaea7539. doi: 10.1126/sciadv.aea7539 (PMC12880530; doi:10.1126/sciadv.aea7539)
Supplement: Supplementary file 2 — Movies S1 to S7 [file sciadv.aea7539_movies_s1_to_s7.zip]

Archive with 7 entries (7 files):
- sciadv.aea7539_movie_s1.mp4
- sciadv.aea7539_movie_s2.mp4
- sciadv.aea7539_movie_s3.mp4
- sciadv.aea7539_movie_s4.mp4
- sciadv.aea7539_movie_s5.mp4
- sciadv.aea7539_movie_s6.mp4
- sciadv.aea7539_movie_s7.mp4
