# Supplementary material for: Expansive spatial pattern of Aβ deposition in patients with cerebral amyloid angiopathy: A three-dimensional surface-to-depth analysis
Source: Sci Adv. 2026 Feb 6;12(6):eaea7539. doi: 10.1126/sciadv.aea7539 (PMC12880530; doi:10.1126/sciadv.aea7539)
Supplement: Supplementary file 3 — Data file S1 [file sciadv.aea7539_data_file_s1.zip]

Archive with 1 entries (1 files):
- sciadv.aea7539_data_file_s1.xlsx
