# Supplementary material for: Expansive spatial pattern of Aβ deposition in patients with cerebral amyloid angiopathy: A three-dimensional surface-to-depth analysis
Source: Sci Adv. 2026 Feb 6;12(6):eaea7539. doi: 10.1126/sciadv.aea7539 (PMC12880530; doi:10.1126/sciadv.aea7539)
Supplement: Supplementary file 3 — Data file S1 [file sciadv.aea7539_data_file_s1.zip › sciadv.aea7539_data_file_s1.xlsx]

## Sheet: vascular_unit_diameter
Patinet N.	Region	vascular unit Aβ +/-	Depth 0 Segment Diameter	Unit	Filament ID
1	Frontal	-	14.16	µm	100000000
1	Frontal	-	14.16	µm	100000001
1	Frontal	-	14.16	µm	100000002
1	Frontal	-	14.16	µm	100000003
1	Frontal	-	14.16	µm	100000004
1	Frontal	-	14.16	µm	100000005
1	Frontal	-	14.16	µm	100000006
1	Frontal	-	14.16	µm	100000007
1	Frontal	-	14.16	µm	100000008
1	Frontal	-	14.16	µm	100000009
1	Frontal	-	14.16	µm	100000010
1	Frontal	-	14.16	µm	100000011
1	Frontal	-	14.16	µm	100000012
1	Frontal	-	9.32	µm	100000013
1	Frontal	-	14.16	µm	100000014
1	Frontal	-	14.16	µm	100000015
1	Frontal	-	14.16	µm	100000016
1	Frontal	-	14.16	µm	100000017
1	Frontal	-	14.16	µm	100000018
1	Frontal	-	14.16	µm	100000019
1	Frontal	-	14.16	µm	100000020
1	Frontal	-	14.16	µm	100000021
1	Frontal	-	33.39	µm	100000022
1	Frontal	-	33.39	µm	100000023
1	Frontal	-	27.22	µm	100000024
1	Frontal	-	48.89	µm	100000025
1	Frontal	-	33.39	µm	100000026
1	Frontal	-	27.6	µm	100000027
1	Frontal	-	45.6	µm	100000028
1	Frontal	-	23.18	µm	100000029
1	Frontal	-	27.6	µm	100000030
1	Frontal	-	25.88	µm	100000031
1	Frontal	-	36.73	µm	100000032
1	Frontal	-	36.73	µm	100000033
1	Frontal	-	27.05	µm	100000034
1	Frontal	-	22.56	µm	100000035
1	Frontal	-	26.16	µm	100000036
1	Frontal	-	33.88	µm	100000037
1	Frontal	-	36.73	µm	100000038
1	Frontal	-	37.17	µm	100000039
1	Frontal	-	30.5	µm	100000040
1	Frontal	-	33.39	µm	100000041
1	Frontal	-	33.39	µm	100000042
1	Frontal	-	31.88	µm	100000043
1	Frontal	-	41.42	µm	100000044
1	Frontal	-	36.06	µm	100000045
1	Frontal	-	34.24	µm	100000046
1	Frontal	-	36.73	µm	100000047
1	Frontal	-	37.78	µm	100000048
1	Frontal	-	40.41	µm	100000049
1	Frontal	-	30.36	µm	100000050
1	Frontal	-	23.38	µm	100000051
1	Frontal	-	36.73	µm	100000052
1	Frontal	-	36.73	µm	100000053
1	Frontal	-	40.41	µm	100000054
1	Frontal	-	26.57	µm	100000055
1	Frontal	-	19.07	µm	100000056
1	Frontal	-	20.73	µm	100000057
1	Frontal	-	36.73	µm	100000058
1	Frontal	-	26.66	µm	100000059
1	Frontal	-	27.45	µm	100000060
1	Frontal	-	44.45	µm	100000061
1	Frontal	-	37.04	µm	100000062
1	Frontal	-	30.74	µm	100000063
1	Frontal	-	32.44	µm	100000064
1	Frontal	-	31.54	µm	100000065
1	Frontal	-	41.59	µm	100000066
1	Frontal	-	23.12	µm	100000067
1	Frontal	-	23.75	µm	100000068
1	Frontal	-	19.41	µm	100000069
1	Frontal	-	41.12	µm	100000070
1	Frontal	-	20.95	µm	100000071
1	Frontal	-	17.95	µm	100000072
1	Frontal	-	27.6	µm	100000073
1	Frontal	-	36.88	µm	100000074
1	Frontal	-	36.72	µm	100000075
1	Frontal	-	37.85	µm	100000076
1	Frontal	-	44.45	µm	100000077
1	Frontal	-	27.48	µm	100000078
1	Frontal	-	32.43	µm	100000079
1	Frontal	-	37.37	µm	100000080
1	Frontal	-	21.35	µm	100000081
1	Frontal	-	30.02	µm	100000082
1	Frontal	-	40.21	µm	100000083
1	Frontal	-	30.4	µm	100000000
1	Frontal	-	25	µm	100000000
1	Frontal	+	45.98	µm	100000001
1	Frontal	+	48.89	µm	100000002
1	Frontal	+	42.01	µm	100000003
1	Frontal	+	28.26	µm	100000000
1	Frontal	+	27.57	µm	100000001
1	Frontal	+	47.33	µm	100000002
1	Occipital	-	12.72	µm	100000000
1	Occipital	-	39.95	µm	100000001
1	Occipital	-	34.27	µm	100000002
1	Occipital	-	39.95	µm	100000003
1	Occipital	-	27.29	µm	100000004
1	Occipital	-	27.29	µm	100000005
1	Occipital	-	29.37	µm	100000006
1	Occipital	-	24.81	µm	100000007
1	Occipital	-	22.55	µm	100000008
1	Occipital	-	16.33	µm	100000009
1	Occipital	-	39.95	µm	100000010
1	Occipital	-	18.73	µm	100000011
1	Occipital	-	20.5	µm	100000012
1	Occipital	-	19.54	µm	100000013
1	Occipital	-	21.84	µm	100000014
1	Occipital	-	28.82	µm	100000015
1	Occipital	-	27.29	µm	100000016
1	Occipital	-	27.85	µm	100000017
1	Occipital	-	43.95	µm	100000018
1	Occipital	-	16.33	µm	100000019
1	Occipital	-	33.78	µm	100000020
1	Occipital	-	21.88	µm	100000021
1	Occipital	-	27.74	µm	100000022
1	Occipital	-	27.29	µm	100000023
1	Occipital	-	33.7	µm	100000024
1	Occipital	-	38.47	µm	100000025
1	Occipital	-	18.56	µm	100000026
1	Occipital	-	39.95	µm	100000027
1	Occipital	-	24.64	µm	100000028
1	Occipital	-	33.02	µm	100000029
1	Occipital	-	24.7	µm	100000030
1	Occipital	-	33	µm	100000031
1	Occipital	-	17.18	µm	100000032
1	Occipital	-	16.94	µm	100000033
1	Occipital	-	36.32	µm	100000034
1	Occipital	-	23.64	µm	100000035
1	Occipital	-	19.07	µm	100000036
1	Occipital	-	43.95	µm	100000037
1	Occipital	-	18.05	µm	100000038
1	Occipital	-	20.28	µm	100000039
1	Occipital	-	21.85	µm	100000040
1	Occipital	-	33.02	µm	100000041
1	Occipital	-	21.59	µm	100000042
1	Occipital	-	53.18	µm	100000043
1	Occipital	-	39.95	µm	100000044
1	Occipital	-	37.24	µm	100000045
1	Occipital	-	43.49	µm	100000046
1	Occipital	-	40.79	µm	100000047
1	Occipital	-	39.38	µm	100000048
1	Occipital	-	35.8	µm	100000049
1	Occipital	-	24.81	µm	100000000
1	Occipital	+	34.41	µm	100000000
1	Occipital	+	43.95	µm	100000001
1	Occipital	+	23.6	µm	100000002
1	Occipital	+	48.34	µm	100000003
1	Occipital	+	30.13	µm	100000004
1	Occipital	+	29.06	µm	100000005
1	Occipital	+	33.02	µm	100000006
1	Occipital	+	23.51	µm	100000007
1	Occipital	+	30.48	µm	100000008
1	Occipital	+	25.53	µm	100000009
1	Occipital	+	37.19	µm	100000010
1	Occipital	+	30.02	µm	100000011
1	Occipital	+	29.28	µm	100000000
1	Occipital	+	21.42	µm	100000001
1	Occipital	+	20.5	µm	100000002
1	Occipital	+	24.81	µm	100000003
1	Occipital	+	36.32	µm	100000004
1	Occipital	+	27.29	µm	100000005
1	Occipital	+	43.95	µm	100000006
1	Occipital	+	29.69	µm	100000007
1	Occipital	+	30.02	µm	100000008
1	Occipital	+	24.81	µm	100000009
1	Occipital	+	24.81	µm	100000010
1	Occipital	+	21.31	µm	100000011
1	Occipital	+	39.49	µm	100000012
1	Occipital	+	43.95	µm	100000013
1	Occipital	+	48.34	µm	100000014
1	Occipital	+	43.95	µm	100000015
1	Occipital	+	30.69	µm	100000016
1	Occipital	+	30.02	µm	100000017
1	Occipital	+	39.95	µm	100000018
1	Occipital	+	26.02	µm	100000019
1	Occipital	+	25.58	µm	100000020
1	Occipital	+	39.95	µm	100000021
1	Occipital	+	33.02	µm	100000022
1	Occipital	+	33.02	µm	100000023
1	Occipital	+	39.95	µm	100000024
1	Occipital	+	53.18	µm	100000025
1	Occipital	+	36.32	µm	100000026
1	Occipital	+	51.79	µm	100000027
1	Occipital	+	46.91	µm	100000028
1	Occipital	+	41.53	µm	100000029
1	Occipital	+	54	µm	100000030
1	Occipital	+	48.34	µm	100000031
1	Occipital	+	33.3	µm	100000032
1	Occipital	+	45.03	µm	100000033
1	Occipital	+	43.95	µm	100000034
1	Occipital	+	36.32	µm	100000035
1	Occipital	+	40.7	µm	100000036
1	Occipital	+	28.28	µm	100000037
1	Occipital	+	36.32	µm	100000038
1	Occipital	+	34.85	µm	100000039
1	Occipital	+	38.95	µm	100000040
1	Occipital	+	48.34	µm	100000041
1	Occipital	+	43.95	µm	100000042
1	Occipital	+	39.95	µm	100000043
1	Occipital	+	38.61	µm	100000044
1	Occipital	+	40.81	µm	100000045
1	Occipital	+	46.47	µm	100000046
1	Occipital	+	41.24	µm	100000047
1	Occipital	+	43.95	µm	100000048
1	Occipital	+	29.54	µm	100000049
1	Occipital	+	39.73	µm	100000050
1	Occipital	+	51	µm	100000051
2	Frontal	-	25.92	µm	100000000
2	Frontal	-	25.92	µm	100000001
2	Frontal	-	23.57	µm	100000002
2	Frontal	-	25.28	µm	100000003
2	Frontal	-	34.5	µm	100000004
2	Frontal	-	25.32	µm	100000005
2	Frontal	-	20.2	µm	100000006
2	Frontal	-	35.28	µm	100000007
2	Frontal	-	20.74	µm	100000008
2	Frontal	-	25.71	µm	100000008
2	Frontal	-	23.26	µm	100000009
2	Frontal	-	30.24	µm	100000010
2	Frontal	-	29.8	µm	100000011
2	Frontal	-	23.9	µm	100000012
2	Frontal	-	18	µm	100000013
2	Frontal	-	27.22	µm	100000014
2	Frontal	-	24.85	µm	100000015
2	Frontal	-	28.52	µm	100000016
2	Frontal	-	37.29	µm	100000017
2	Frontal	-	37.81	µm	100000018
2	Frontal	-	22.02	µm	100000019
2	Frontal	-	41.75	µm	100000020
2	Frontal	-	50.52	µm	100000021
2	Frontal	-	32.9	µm	100000022
2	Frontal	-	34.5	µm	100000023
2	Frontal	-	30.54	µm	100000024
2	Frontal	-	50.52	µm	100000025
2	Frontal	-	37.24	µm	100000026
2	Frontal	-	50.52	µm	100000027
2	Frontal	-	43.88	µm	100000028
2	Frontal	-	31.37	µm	100000029
2	Frontal	-	28	µm	100000030
2	Frontal	-	37.95	µm	100000031
2	Frontal	-	25.3	µm	100000032
2	Frontal	-	25.92	µm	100000033
2	Frontal	-	37.95	µm	100000034
2	Frontal	-	24.59	µm	100000035
2	Frontal	-	28.71	µm	100000036
2	Frontal	-	33.04	µm	100000037
2	Frontal	-	31.73	µm	100000038
2	Frontal	-	26.4	µm	100000039
2	Frontal	-	30.78	µm	100000040
2	Frontal	-	31.37	µm	100000041
2	Frontal	-	25.92	µm	100000042
2	Frontal	-	19.7	µm	100000043
2	Frontal	-	25.92	µm	100000044
2	Frontal	-	21.52	µm	100000045
2	Frontal	-	32.87	µm	100000046
2	Frontal	-	27.9	µm	100000047
2	Frontal	-	34.5	µm	100000048
2	Frontal	-	37.95	µm	100000049
2	Frontal	-	25.18	µm	100000050
2	Frontal	-	31.66	µm	100000051
2	Frontal	-	35.34	µm	100000052
2	Frontal	-	27.97	µm	100000053
2	Frontal	-	43.01	µm	100000054
2	Frontal	-	41.75	µm	100000055
2	Frontal	-	45.92	µm	100000056
2	Frontal	-	36.46	µm	100000057
2	Frontal	-	16.1	µm	100000058
2	Frontal	-	21.74	µm	100000059
2	Frontal	-	20.61	µm	100000060
2	Frontal	-	25.36	µm	100000061
2	Frontal	-	30.4	µm	100000062
2	Frontal	-	22.7	µm	100000063
2	Frontal	-	24.4	µm	100000064
2	Frontal	-	25.92	µm	100000065
2	Frontal	-	12.54	µm	100000066
2	Frontal	-	30.43	µm	100000067
2	Frontal	-	37.95	µm	100000068
2	Frontal	-	21.42	µm	100000069
2	Frontal	-	15.39	µm	100000070
2	Frontal	-	28.52	µm	100000071
2	Frontal	-	22.87	µm	100000072
2	Frontal	-	21.42	µm	100000000
2	Frontal	-	23.81	µm	100000001
2	Frontal	-	24.7	µm	100000002
2	Frontal	-	31.22	µm	100000003
2	Frontal	-	38.33	µm	100000004
2	Frontal	-	19.98	µm	100000005
2	Frontal	-	28.52	µm	100000006
2	Frontal	-	24.61	µm	100000007
2	Frontal	-	34.5	µm	100000008
2	Frontal	-	22.94	µm	100000009
2	Frontal	-	20.49	µm	100000010
2	Frontal	-	22.92	µm	100000011
2	Frontal	-	43.12	µm	100000012
2	Frontal	-	17.98	µm	100000013
2	Frontal	-	31.37	µm	100000014
2	Frontal	-	18.31	µm	100000015
2	Frontal	-	35.62	µm	100000016
2	Frontal	-	23.57	µm	100000017
2	Frontal	-	25.92	µm	100000018
2	Frontal	-	26.86	µm	100000019
2	Frontal	-	47.66	µm	100000020
2	Frontal	-	31.37	µm	100000021
2	Frontal	-	40.7	µm	100000022
2	Frontal	-	19.71	µm	100000023
2	Frontal	-	23.57	µm	100000024
2	Frontal	-	41.75	µm	100000025
2	Frontal	-	46.61	µm	100000026
2	Frontal	-	28.14	µm	100000027
2	Frontal	-	42.29	µm	100000028
2	Frontal	-	29.69	µm	100000029
2	Frontal	-	41.14	µm	100000030
2	Frontal	-	29.63	µm	100000031
2	Frontal	-	17.16	µm	100000032
2	Frontal	-	23.57	µm	100000033
2	Frontal	+	32.52	µm	100000000
2	Frontal	+	50.52	µm	100000001
2	Frontal	+	38.69	µm	100000000
2	Frontal	+	32.47	µm	100000001
2	Frontal	+	28.05	µm	100000002
2	Frontal	+	66.78	µm	100000003
2	Frontal	+	41.52	µm	100000004
2	Frontal	+	41.75	µm	100000005
2	Frontal	+	43.63	µm	100000006
2	Frontal	+	23.34	µm	100000007
2	Frontal	+	23.04	µm	100000008
2	Frontal	+	25.64	µm	100000009
2	Frontal	+	31.37	µm	100000010
2	Frontal	+	25.92	µm	100000011
2	Frontal	+	29.16	µm	100000012
2	Frontal	+	38.47	µm	100000013
2	Frontal	+	35.07	µm	100000014
2	Frontal	+	33.17	µm	100000015
2	Frontal	+	40.23	µm	100000016
2	Frontal	+	34.5	µm	100000017
2	Frontal	+	24.3	µm	100000018
2	Frontal	+	41.28	µm	100000019
2	Frontal	+	26.4	µm	100000020
2	Frontal	+	29.83	µm	100000021
2	Frontal	+	27.24	µm	100000022
2	Frontal	+	20.83	µm	100000023
2	Frontal	+	37.95	µm	100000024
2	Frontal	+	33.7	µm	100000025
2	Frontal	+	32.72	µm	100000026
2	Frontal	+	25.92	µm	100000027
2	Frontal	+	39.01	µm	100000028
2	Frontal	+	45.92	µm	100000029
2	Frontal	+	25.92	µm	100000030
2	Frontal	+	34.5	µm	100000031
2	Frontal	+	44.62	µm	100000032
2	Frontal	+	32.06	µm	100000033
2	Frontal	+	41.75	µm	100000034
2	Frontal	+	31.37	µm	100000035
2	Frontal	+	24.09	µm	100000036
2	Frontal	+	52.63	µm	100000037
2	Occipital	-	14.16	µm	100000000
2	Occipital	-	14.16	µm	100000001
2	Occipital	-	29.69	µm	100000002
2	Occipital	-	30.36	µm	100000003
2	Occipital	-	15.68	µm	100000003
2	Occipital	-	15.13	µm	100000004
2	Occipital	-	20.36	µm	100000005
2	Occipital	-	25.04	µm	100000006
2	Occipital	-	12.56	µm	100000007
2	Occipital	-	26.15	µm	100000008
2	Occipital	-	20.87	µm	100000009
2	Occipital	-	36.73	µm	100000010
2	Occipital	-	29.59	µm	100000011
2	Occipital	-	24.96	µm	100000012
2	Occipital	-	26.08	µm	100000013
2	Occipital	-	19.34	µm	100000014
2	Occipital	-	19.33	µm	100000015
2	Occipital	-	31.55	µm	100000016
2	Occipital	-	36.73	µm	100000017
2	Occipital	-	34.64	µm	100000018
2	Occipital	-	21.14	µm	100000019
2	Occipital	-	33.39	µm	100000020
2	Occipital	-	33.39	µm	100000021
2	Occipital	-	26.56	µm	100000022
2	Occipital	-	31.42	µm	100000023
2	Occipital	-	25.09	µm	100000024
2	Occipital	-	28.56	µm	100000025
2	Occipital	-	36.73	µm	100000026
2	Occipital	-	27.92	µm	100000027
2	Occipital	-	25.52	µm	100000028
2	Occipital	-	23.59	µm	100000029
2	Occipital	-	18.85	µm	100000030
2	Occipital	-	40.89	µm	100000031
2	Occipital	-	23.12	µm	100000032
2	Occipital	-	27.6	µm	100000033
2	Occipital	-	11.7	µm	100000034
2	Occipital	-	11.91	µm	100000035
2	Occipital	-	35.37	µm	100000036
2	Occipital	-	21.66	µm	100000037
2	Occipital	-	32.37	µm	100000038
2	Occipital	-	23.15	µm	100000039
2	Occipital	-	23.74	µm	100000040
2	Occipital	-	27.6	µm	100000041
2	Occipital	-	16.8	µm	100000042
2	Occipital	-	19.6	µm	100000043
2	Occipital	-	18.85	µm	100000044
2	Occipital	-	30.36	µm	100000045
2	Occipital	-	17.4	µm	100000046
2	Occipital	-	24.57	µm	100000047
2	Occipital	-	26.43	µm	100000048
2	Occipital	-	17.64	µm	100000049
2	Occipital	-	26.88	µm	100000050
2	Occipital	-	20.49	µm	100000051
2	Occipital	-	21.17	µm	100000052
2	Occipital	-	33.39	µm	100000053
2	Occipital	-	20.34	µm	100000054
2	Occipital	-	14.16	µm	100000000
2	Occipital	-	14.16	µm	100000001
2	Occipital	-	14.16	µm	100000002
2	Occipital	-	51.21	µm	100000003
2	Occipital	-	28.2	µm	100000004
2	Occipital	-	31.49	µm	100000005
2	Occipital	-	33.83	µm	100000006
2	Occipital	-	63.83	µm	100000007
2	Occipital	-	32.46	µm	100000008
2	Occipital	-	32.76	µm	100000009
2	Occipital	-	22.89	µm	100000010
2	Occipital	-	45.4	µm	100000011
2	Occipital	-	47.23	µm	100000012
2	Occipital	-	49.72	µm	100000012
2	Occipital	+	29.15	µm	100000000
2	Occipital	+	25.37	µm	100000001
2	Occipital	+	30.91		100000002
2	Occipital	+	33.39	µm	100000000
2	Occipital	+	45.51	µm	100000001
2	Occipital	+	41.44	µm	100000002
2	Occipital	+	41.16	µm	100000003
2	Occipital	+	38.87	µm	100000004
2	Occipital	+	40.8	µm	100000005
2	Occipital	+	40.41	µm	100000006
2	Occipital	+	45.94	µm	100000007
2	Occipital	+	56.37	µm	100000008
2	Occipital	+	28.64	µm	100000009
2	Occipital	+	30.52	µm	100000009
2	Occipital	+	48.89	µm	100000010
2	Occipital	+	36.63	µm	100000011
2	Occipital	+	33.59	µm	100000012
2	Occipital	+	40.41	µm	100000013
2	Occipital	+	32.3	µm	100000014
2	Occipital	+	36.27	µm	100000015
2	Occipital	+	42.25	µm	100000016
2	Occipital	+	20.65	µm	100000017
2	Occipital	+	27.92	µm	100000018
2	Occipital	+	33.25	µm	100000019
2	Occipital	+	31.03	µm	100000020
2	Occipital	+	47.62	µm	100000021
2	Occipital	+	40.07	µm	100000022
2	Occipital	+	41.59	µm	100000023
2	Occipital	+	28.29	µm	100000024
2	Occipital	+	36.43	µm	100000025
2	Occipital	+	50.19	µm	100000026
2	Occipital	+	26.39	µm	100000027
2	Occipital	+	39.69	µm	100000028
2	Occipital	+	40.41	µm	100000029
2	Occipital	+	57.32	µm	100000030
2	Occipital	+	39.7	µm	100000031
2	Occipital	+	22.09	µm	100000032
2	Occipital	+	39.91	µm	100000033
2	Occipital	+	23.01	µm	100000034
2	Occipital	+	37.8	µm	100000035
2	Occipital	+	34.35	µm	100000036
2	Occipital	+	27.87	µm	100000037
2	Occipital	+	33.02	µm	100000038
2	Occipital	+	32.56	µm	100000039
2	Occipital	+	22.54	µm	100000040
2	Occipital	+	43.98	µm	100000041
2	Occipital	+	41.22	µm	100000042
2	Occipital	+	27.4	µm	100000043
2	Occipital	+	27.6	µm	100000044
2	Occipital	+	42.64	µm	100000045
2	Occipital	+	29.91	µm	100000046
2	Occipital	+	30.52	µm	100000047
2	Occipital	+	36.73	µm	100000048
2	Occipital	+	23.83	µm	100000049
2	Occipital	+	35.09	µm	100000050
2	Occipital	+	27.12	µm	100000051
2	Occipital	+	29.29	µm	100000052
2	Occipital	+	32.29	µm	100000053
2	Occipital	+	18.5	µm	100000054
2	Occipital	+	20.54	µm	100000055
2	Occipital	+	40.41	µm	100000056
2	Occipital	+	26.07	µm	100000057
2	Occipital	+	33.39	µm	100000058
2	Occipital	+	40.41	µm	100000059
2	Occipital	+	33.86	µm	100000060
2	Occipital	+	20.58	µm	100000061
2	Occipital	+	44.17	µm	100000062
2	Occipital	+	49.58	µm	100000063
2	Occipital	+	46.77	µm	100000064
2	Occipital	+	33.77	µm	100000065
2	Occipital	+	52.55	µm	100000066
2	Occipital	+	41.07	µm	100000067
2	Occipital	+	40.41	µm	100000068
2	Occipital	+	48.89	µm	100000069
2	Occipital	+	30.36	µm	100000070
2	Occipital	+	42.09	µm	100000071
2	Occipital	+	31.82	µm	100000072
2	Occipital	+	48.89	µm	100000073
2	Occipital	+	42.08	µm	100000074
2	Occipital	+	25.69	µm	100000075
2	Occipital	+	39.69	µm	100000076
2	Occipital	+	33.91	µm	100000077
2	Occipital	+	48	µm	100000078
2	Occipital	+	41.97	µm	100000079
2	Occipital	+	23.95	µm	100000080
2	Occipital	+	53.65	µm	100000081
2	Occipital	+	38.15	µm	100000082
2	Occipital	+	52.52	µm	100000083
2	Occipital	+	33.81	µm	100000084
2	Occipital	+	39.88	µm	100000085
2	Occipital	+	25.09	µm	100000086
2	Occipital	+	29.73	µm	100000087
3	Frontal	-	14.16	µm	100000000
3	Frontal	-	14.16	µm	100000001
3	Frontal	-	14.16	µm	100000002
3	Frontal	-	33.39	µm	100000003
3	Frontal	-	11.31	µm	100000004
3	Frontal	-	22.81	µm	100000005
3	Frontal	-	35.92	µm	100000006
3	Frontal	-	20.47	µm	100000007
3	Frontal	-	33.39	µm	100000008
3	Frontal	-	23.66	µm	100000009
3	Frontal	-	21.69	µm	100000010
3	Frontal	-	28.86	µm	100000011
3	Frontal	-	17.15	µm	100000012
3	Frontal	-	20.05	µm	100000013
3	Frontal	-	27.6	µm	100000014
3	Frontal	-	16.92	µm	100000015
3	Frontal	-	33.07	µm	100000016
3	Frontal	-	16.35	µm	100000017
3	Frontal	-	13.69	µm	100000018
3	Frontal	-	15.58	µm	100000019
3	Frontal	-	29.67	µm	100000020
3	Frontal	-	27.31	µm	100000021
3	Frontal	-	32.6	µm	100000022
3	Frontal	-	22.31	µm	100000023
3	Frontal	-	21.1	µm	100000024
3	Frontal	-	12.33	µm	100000024
3	Frontal	-	30.36	µm	100000025
3	Frontal	-	33.98	µm	100000026
3	Frontal	-	30.62	µm	100000027
3	Frontal	-	34.27	µm	100000028
3	Frontal	-	27.78	µm	100000029
3	Frontal	-	25.09	µm	100000030
3	Frontal	-	28.32	µm	100000031
3	Frontal	-	12.17	µm	100000032
3	Frontal	-	26.28	µm	100000033
3	Frontal	-	18.53	µm	100000034
3	Frontal	-	18.64	µm	100000035
3	Frontal	-	13.1	µm	100000036
3	Frontal	-	31	µm	100000037
3	Frontal	-	36.28	µm	100000038
3	Frontal	-	21.2	µm	100000039
3	Frontal	-	20.75	µm	100000040
3	Frontal	-	20.73	µm	100000041
3	Frontal	-	25.09	µm	100000042
3	Frontal	-	19.3	µm	100000043
3	Frontal	-	30.58	µm	100000044
3	Frontal	-	22.81	µm	100000045
3	Frontal	-	17.27	µm	100000046
3	Frontal	-	12.87	µm	100000047
3	Frontal	-	18.07	µm	100000048
3	Frontal	-	28.01	µm	100000049
3	Frontal	-	28.42	µm	100000050
3	Frontal	-	27.6	µm	100000051
3	Frontal	-	24.82	µm	100000052
3	Frontal	-	28.1	µm	100000053
3	Frontal	-	36.73	µm	100000054
3	Frontal	-	24.6	µm	100000055
3	Frontal	-	26.46	µm	100000056
3	Frontal	-	18.33	µm	100000057
3	Frontal	-	17.14	µm	100000058
3	Frontal	-	24.92	µm	100000059
3	Frontal	-	13.48	µm	100000060
3	Frontal	-	29.33	µm	100000061
3	Frontal	-	16.88	µm	100000062
3	Frontal	-	28.24	µm	100000063
3	Frontal	-	33.78	µm	100000064
3	Frontal	-	31.22	µm	100000065
3	Frontal	-	15.75	µm	100000066
3	Frontal	-	25.65	µm	100000067
3	Frontal	-	23.48	µm	100000068
3	Frontal	-	21.24	µm	100000069
3	Frontal	-	36.73	µm	100000070
3	Frontal	-	14.16	µm	100000000
3	Frontal	-	26.43	µm	100000001
3	Frontal	-	31.63	µm	100000002
3	Frontal	-	25.09	µm	100000003
3	Frontal	-	35.15	µm	100000000
3	Frontal	-	23.31	µm	100000000
3	Frontal	-	16.98	µm	100000001
3	Frontal	-	29.63	µm	100000002
3	Frontal	-	22.8	µm	100000003
3	Frontal	-	15.98	µm	100000004
3	Frontal	-	18.53	µm	100000005
3	Frontal	-	27.6	µm	100000006
3	Frontal	-	18.85	µm	100000007
3	Frontal	-	28.49	µm	100000008
3	Frontal	-	22.84	µm	100000009
3	Frontal	-	34.08	µm	100000010
3	Frontal	-	33.39	µm	100000011
3	Frontal	-	22.18	µm	100000012
3	Frontal	+	30.17	µm	100000000
3	Frontal	+	30.36	µm	100000001
3	Frontal	+	36.73	µm	100000002
3	Frontal	+	29.81	µm	100000003
3	Frontal	+	28.57	µm	100000004
3	Frontal	+	24.63	µm	100000005
3	Frontal	+	24.54	µm	100000006
3	Frontal	+	29.9	µm	100000007
3	Frontal	+	27.28	µm	100000008
3	Frontal	+	34.17	µm	100000009
3	Frontal	+	48.15	µm	100000010
3	Frontal	+	31.48	µm	100000011
3	Frontal	+	29.68	µm	100000012
3	Frontal	+	23.93	µm	100000013
3	Frontal	+	33.39	µm	100000001
3	Frontal	+	24.12	µm	100000002
3	Frontal	+	27.6	µm	100000003
3	Frontal	+	23.07	µm	100000004
3	Frontal	+	28.22	µm	100000005
3	Frontal	+	15.93	µm	100000006
3	Frontal	+	28.07	µm	100000007
3	Frontal	+	34.15	µm	100000008
3	Frontal	+	27.63	µm	100000009
3	Frontal	+	26.54	µm	100000010
3	Frontal	+	31.05	µm	100000011
3	Frontal	+	24.44	µm	100000012
3	Frontal	+	26.34	µm	100000013
3	Frontal	+	29.57	µm	100000014
3	Frontal	+	27.48	µm	100000015
3	Frontal	+	45.45	µm	100000016
3	Frontal	+	34.15	µm	100000017
3	Frontal	+	93.97	µm	100000018
3	Frontal	+	37.57	µm	100000019
3	Frontal	+	30.81	µm	100000020
3	Frontal	+	34.98	µm	100000021
3	Frontal	+	28.44	µm	100000022
3	Frontal	+	32.86	µm	100000023
3	Frontal	+	35.45	µm	100000024
3	Frontal	+	52.81	µm	100000025
3	Frontal	+	19.27	µm	100000026
3	Frontal	+	22.31	µm	100000027
3	Frontal	+	29.46	µm	100000028
3	Frontal	+	23.1	µm	100000029
3	Frontal	+	30.36	µm	100000030
3	Frontal	+	30.36	µm	100000031
3	Frontal	+	36.73	µm	100000032
3	Frontal	+	36.73	µm	100000033
3	Frontal	+	27.54	µm	100000034
3	Frontal	+	40.41	µm	100000035
3	Frontal	+	26.17	µm	100000036
3	Frontal	+	44.45	µm	100000037
3	Frontal	+	19.65	µm	100000038
3	Frontal	+	23.37	µm	100000039
3	Frontal	+	28.73	µm	100000040
3	Frontal	+	30.3	µm	100000041
3	Frontal	+	24.09	µm	100000042
3	Frontal	+	32.12	µm	100000043
3	Frontal	+	44.79	µm	100000044
3	Frontal	+	85.77	µm	100000045
3	Frontal	+	26.5	µm	100000046
3	Frontal	+	25.8	µm	100000047
3	Frontal	+	18.44	µm	100000048
3	Frontal	+	22.09	µm	100000049
3	Frontal	+	18.05	µm	100000050
3	Frontal	+	27.5	µm	100000051
3	Frontal	+	35.85	µm	100000052
3	Frontal	+	33.36	µm	100000053
3	Frontal	+	29.9	µm	100000054
3	Frontal	+	37.93	µm	100000055
3	Frontal	+	40.41	µm	100000056
3	Frontal	+	30.02	µm	100000057
3	Frontal	+	22.81	µm	100000058
3	Frontal	+	35.94	µm	100000059
3	Frontal	+	36.73	µm	100000060
3	Frontal	+	28.58	µm	100000061
3	Frontal	+	22.48	µm	100000062
3	Frontal	+	30.36	µm	100000063
3	Frontal	+	29.14	µm	100000064
3	Frontal	+	32.04	µm	100000065
3	Frontal	+	26.85	µm	100000066
3	Frontal	+	18.85	µm	100000067
3	Frontal	+	15.43	µm	100000068
3	Frontal	+	25.33	µm	100000068
3	Frontal	+	21.89	µm	100000069
3	Frontal	+	17.76	µm	100000070
3	Frontal	+	44.43	µm	100000071
3	Frontal	+	34.5	µm	100000072
3	Frontal	+	44.32	µm	100000073
3	Frontal	+	27.12	µm	100000074
3	Frontal	+	40.35	µm	100000075
3	Frontal	+	24.75	µm	100000076
3	Frontal	+	47.56	µm	100000077
3	Frontal	+	25.09	µm	100000078
3	Frontal	+	33.68	µm	100000079
3	Frontal	+	35.27	µm	100000000
3	Occipital	-	20.5	µm	100000000
3	Occipital	-	18.64	µm	100000001
3	Occipital	-	18.64	µm	100000002
3	Occipital	-	15.4	µm	100000003
3	Occipital	-	8.93	µm	100000004
3	Occipital	-	20.5	µm	100000005
3	Occipital	-	14	µm	100000006
3	Occipital	-	24.81	µm	100000007
3	Occipital	-	40.72	µm	100000008
3	Occipital	-	34.52	µm	100000009
3	Occipital	-	16.94	µm	100000000
3	Occipital	-	16.94	µm	100000001
3	Occipital	-	24.81	µm	100000002
3	Occipital	-	27.15	µm	100000003
3	Occipital	-	20.5	µm	100000004
3	Occipital	-	19.72	µm	100000005
3	Occipital	-	16.48	µm	100000006
3	Occipital	-	14.35	µm	100000007
3	Occipital	-	30.02	µm	100000008
3	Occipital	-	16.94	µm	100000009
3	Occipital	-	25.94	µm	100000010
3	Occipital	-	31.38	µm	100000011
3	Occipital	-	28.53	µm	100000012
3	Occipital	-	45.95	µm	100000013
3	Occipital	-	22.55	µm	100000000
3	Occipital	+	31.38	µm	100000000
3	Occipital	+	28.53	µm	100000001
3	Occipital	+	18.64	µm	100000000
3	Occipital	+	20.5	µm	100000001
3	Occipital	+	16.94	µm	100000002
3	Occipital	+	22.55	µm	100000003
3	Occipital	+	24.81	µm	100000004
3	Occipital	+	18.64	µm	100000005
3	Occipital	+	27.29	µm	100000006
3	Occipital	+	23.92	µm	100000007
3	Occipital	+	26.82	µm	100000008
3	Occipital	+	24.81	µm	100000009
3	Occipital	+	25.09	µm	100000010
3	Occipital	+	20.5	µm	100000011
3	Occipital	+	27.29	µm	100000012
3	Occipital	+	22.55	µm	100000013
3	Occipital	+	24.81	µm	100000014
3	Occipital	+	24.81	µm	100000015
3	Occipital	+	27.29	µm	100000016
3	Occipital	+	24.81	µm	100000017
3	Occipital	+	27.29	µm	100000018
3	Occipital	+	22.55	µm	100000019
3	Occipital	+	16.26	µm	100000020
3	Occipital	+	15.4	µm	100000021
3	Occipital	+	28.14	µm	100000022
3	Occipital	+	27.29	µm	100000023
3	Occipital	+	33.02	µm	100000024
3	Occipital	+	27.29	µm	100000025
3	Occipital	+	21.94	µm	100000026
3	Occipital	+	24.81	µm	100000027
3	Occipital	+	22.55	µm	100000028
3	Occipital	+	24.81	µm	100000029
3	Occipital	+	16.94	µm	100000030
3	Occipital	+	19.88	µm	100000031
3	Occipital	+	16.94	µm	100000032
3	Occipital	+	27.29	µm	100000033
3	Occipital	+	16.94	µm	100000034
3	Occipital	+	20.5	µm	100000035
3	Occipital	+	15.4	µm	100000036
3	Occipital	+	21.55	µm	100000037
3	Occipital	+	20.5	µm	100000038
3	Occipital	+	27.29	µm	100000039
3	Occipital	+	20.5	µm	100000040
3	Occipital	+	16.01	µm	100000041
3	Occipital	+	19.31	µm	100000042
3	Occipital	+	24.81	µm	100000043
3	Occipital	+	16.94	µm	100000044
3	Occipital	+	15.4	µm	100000045
3	Occipital	+	27.29	µm	100000046
3	Occipital	+	22.55	µm	100000047
3	Occipital	+	21.92	µm	100000048
3	Occipital	+	30.02	µm	100000049
3	Occipital	+	15.4	µm	100000050
3	Occipital	+	39.96	µm	100000051
3	Occipital	+	30.02	µm	100000052
3	Occipital	+	22.55	µm	100000053
3	Occipital	+	17.32	µm	100000054
3	Occipital	+	33.02	µm	100000055
3	Occipital	+	24.81	µm	100000056
3	Occipital	+	21.22	µm	100000057
3	Occipital	+	22.55	µm	100000058
3	Occipital	+	20.5	µm	100000059
3	Occipital	+	24.81	µm	100000060
3	Occipital	+	20.5	µm	100000061
3	Occipital	+	38.57	µm	100000062
3	Occipital	+	37.97	µm	100000063
3	Occipital	+	34.52	µm	100000064
3	Occipital	+	30.61	µm	100000065
3	Occipital	+	34.84	µm	100000066
3	Occipital	+	89.54	µm	100000067
3	Occipital	+	53.19	µm	100000068
3	Occipital	+	74	µm	100000069
3	Occipital	+	37.3	µm	100000070
3	Occipital	+	34.52	µm	100000071
3	Occipital	+	47.95	µm	100000072
3	Occipital	+	50.54	µm	100000073
3	Occipital	+	26.22	µm	100000074
3	Occipital	+	39.92	µm	100000075
3	Occipital	+	34.52	µm	100000076
3	Occipital	+	45.11	µm	100000077
3	Occipital	+	34.52	µm	100000078
3	Occipital	+	30.12	µm	100000079
3	Occipital	+	37.97	µm	100000080
3	Occipital	+	39.75	µm	100000081
3	Occipital	+	28.53	µm	100000082
3	Occipital	+	41.77	µm	100000083
3	Occipital	+	34.52	µm	100000084
3	Occipital	+	37.97	µm	100000085
3	Occipital	+	60.37	µm	100000086
3	Occipital	+	35.21	µm	100000087
3	Occipital	+	29.39	µm	100000088
3	Occipital	+	37.37	µm	100000089
3	Occipital	+	29.23	µm	100000090
3	Occipital	+	35.37	µm	100000091
3	Occipital	+	38.91	µm	100000092
3	Occipital	+	34.52	µm	100000093
3	Occipital	+	37.97	µm	100000094
3	Occipital	+	25.49	µm	100000095
3	Occipital	+	43.22	µm	100000096
3	Occipital	+	33.02	µm	100000097
4	Frontal	-	25.09	µm	100000000
4	Frontal	-	22.81	µm	100000001
4	Frontal	-	11.46	µm	100000002
4	Frontal	-	20.73	µm	100000003
4	Frontal	-	20.64	µm	100000004
4	Frontal	-	25.09	µm	100000005
4	Frontal	-	19.1	µm	100000006
4	Frontal	-	16.44	µm	100000007
4	Frontal	-	27.3	µm	100000008
4	Frontal	-	25.09	µm	100000009
4	Frontal	-	20.73	µm	100000010
4	Frontal	-	33.39	µm	100000011
4	Frontal	-	20.73	µm	100000012
4	Frontal	-	20.72	µm	100000013
4	Frontal	-	25.09	µm	100000014
4	Frontal	-	22.15	µm	100000015
4	Frontal	-	33.39	µm	100000016
4	Frontal	-	27.58	µm	100000017
4	Frontal	-	25.09	µm	100000018
4	Frontal	-	22.81	µm	100000019
4	Frontal	-	15.58	µm	100000020
4	Frontal	-	30.74	µm	100000021
4	Frontal	-	16.69	µm	100000022
4	Frontal	-	25.85	µm	100000023
4	Frontal	-	18.85	µm	100000024
4	Frontal	-	20.26	µm	100000025
4	Frontal	-	17.14	µm	100000026
4	Frontal	-	17.14	µm	100000027
4	Frontal	-	27.6	µm	100000000
4	Frontal	-	24.74	µm	100000001
4	Frontal	-	25.09	µm	100000002
4	Frontal	-	22.68	µm	100000003
4	Frontal	-	30.11	µm	100000004
4	Frontal	-	26.81	µm	100000005
4	Frontal	-	22.81	µm	100000006
4	Frontal	-	25.09	µm	100000007
4	Frontal	-	25.09	µm	100000008
4	Frontal	-	34.66	µm	100000009
4	Frontal	-	18.85	µm	100000010
4	Frontal	-	20.82	µm	100000011
4	Frontal	-	18.85	µm	100000012
4	Frontal	+	27.71	µm	100000000
4	Frontal	+	40.41	µm	100000000
4	Frontal	+	27.2	µm	100000001
4	Frontal	+	25.82	µm	100000002
4	Frontal	+	25.09	µm	100000003
4	Frontal	+	21.49	µm	100000004
4	Frontal	+	30.79	µm	100000005
4	Frontal	+	30.36	µm	100000006
4	Frontal	+	28.22	µm	100000007
4	Frontal	+	21.73	µm	100000008
4	Frontal	+	25	µm	100000009
4	Frontal	+	33.09	µm	100000010
4	Frontal	+	20.8	µm	100000011
4	Frontal	+	25.16	µm	100000012
4	Frontal	+	27.6	µm	100000013
4	Frontal	+	24.19	µm	100000014
4	Frontal	+	27.6	µm	100000015
4	Frontal	+	25.09	µm	100000016
4	Frontal	+	22.58	µm	100000017
4	Frontal	+	26.6	µm	100000018
4	Frontal	+	22.57	µm	100000019
4	Frontal	+	27.6	µm	100000020
4	Frontal	+	25.09	µm	100000021
4	Frontal	+	30.98	µm	100000022
4	Frontal	+	25.09	µm	100000023
4	Frontal	+	27.6	µm	100000024
4	Frontal	+	28.97	µm	100000025
4	Frontal	+	20.56	µm	100000026
4	Frontal	+	27.6	µm	100000027
4	Frontal	+	33.39	µm	100000028
4	Frontal	+	36.73	µm	100000029
4	Frontal	+	25.69	µm	100000030
4	Frontal	+	21.87	µm	100000031
4	Frontal	+	24.2	µm	100000032
4	Frontal	+	25.09	µm	100000033
4	Frontal	+	24.39	µm	100000034
4	Frontal	+	36.73	µm	100000035
4	Frontal	+	26.27	µm	100000036
4	Frontal	+	72.4	µm	100000037
4	Frontal	+	38.08	µm	100000038
4	Frontal	+	30.36	µm	100000039
4	Frontal	+	51.88	µm	100000040
4	Frontal	+	33.39	µm	100000041
4	Frontal	+	33.39	µm	100000042
4	Frontal	+	44.45	µm	100000043
4	Frontal	+	40.36	µm	100000044
4	Frontal	+	30.12	µm	100000045
4	Frontal	+	25.35	µm	100000046
4	Occipital	-	14.89	µm	100000001
4	Occipital	-	10.73	µm	100000002
4	Occipital	-	22.54	µm	100000000
4	Occipital	-	18.93	µm	100000001
4	Occipital	-	15.97	µm	100000002
4	Occipital	-	11.89	µm	100000003
4	Occipital	+	20.03	µm	100000000
4	Occipital	+	35.03	µm	100000001
4	Occipital	+	29	µm	100000002
4	Occipital	+	33.66	µm	100000003
4	Occipital	+	39.93	µm	100000004
4	Occipital	+	27.07	µm	100000005
4	Occipital	+	13.72	µm	100000006
4	Occipital	+	24.16	µm	100000007
4	Occipital	+	18.63	µm	100000008
4	Occipital	+	27.84	µm	100000009
4	Occipital	+	30	µm	100000010
4	Occipital	+	29.68	µm	100000011
4	Occipital	+	28.3	µm	100000012
4	Occipital	+	40.96	µm	100000013
4	Occipital	+	35.71	µm	100000014
4	Occipital	+	38.82	µm	100000015
4	Occipital	+	24.26	µm	100000016
4	Occipital	+	30.34	µm	100000017
4	Occipital	+	35.27	µm	100000018
4	Occipital	+	33.08	µm	100000019
4	Occipital	+	47.88	µm	100000020
4	Occipital	+	39.93	µm	100000021
4	Occipital	+	38.15	µm	100000022
4	Occipital	+	34.68	µm	100000023
4	Occipital	+	33.26	µm	100000024
4	Occipital	+	37.76	µm	100000025
4	Occipital	+	31.47	µm	100000026
4	Occipital	+	34.52	µm	100000027
4	Occipital	+	41.77	µm	100000028
4	Occipital	+	30.95	µm	100000029
4	Occipital	+	32.16	µm	100000030
4	Occipital	+	37.97	µm	100000031
4	Occipital	+	34	µm	100000032
4	Occipital	+	41.77	µm	100000033
4	Occipital	+	37.09	µm	100000034
4	Occipital	+	41.77	µm	100000035
4	Occipital	+	34.52	µm	100000036
4	Occipital	+	25.58	µm	100000037
4	Occipital	+	33.94	µm	100000038
4	Occipital	+	31.3	µm	100000039
4	Occipital	+	41.77	µm	100000040
4	Occipital	+	41.77	µm	100000041
4	Occipital	+	22.09	µm	100000042
4	Occipital	+	22.06	µm	100000043
4	Occipital	+	35.68	µm	100000044
4	Occipital	+	31.57	µm	100000045
4	Occipital	+	34.87	µm	100000046
4	Occipital	+	48.78	µm	100000047
4	Occipital	+	32.07	µm	100000048
4	Occipital	+	26.86	µm	100000049
4	Occipital	+	26.42	µm	100000050
4	Occipital	+	31.36	µm	100000051
4	Occipital	+	37.97	µm	100000052
4	Occipital	+	25.06	µm	100000053
4	Occipital	+	20.78	µm	100000054
4	Occipital	+	62.96	µm	100000055
4	Occipital	+	25.3	µm	100000056
4	Occipital	+	50.54	µm	100000057
4	Occipital	+	44.11	µm	100000058
4	Occipital	+	37.76	µm	100000059
4	Occipital	+	26.29	µm	100000060
4	Occipital	+	41.44	µm	100000061
4	Occipital	+	35.86	µm	100000062
4	Occipital	+	41.33	µm	100000063
4	Occipital	+	50.14	µm	100000064
4	Occipital	+	27.29	µm	100000065
4	Occipital	+	38.98	µm	100000066
4	Occipital	+	21.75	µm	100000067
4	Occipital	+	34.52	µm	100000068
4	Occipital	+	36.88	µm	100000069
4	Occipital	+	33.52	µm	100000070
4	Occipital	+	42.78	µm	100000071
4	Occipital	+	51.35	µm	100000072
4	Occipital	+	55.77	µm	100000073
4	Occipital	+	31.85	µm	100000074
4	Occipital	+	27.32	µm	100000075
4	Occipital	+	24.32	µm	100000076
4	Occipital	+	17.18	µm	100000077
4	Occipital	+	36.63	µm	100000078
4	Occipital	+	27.06	µm	100000079
4	Occipital	+	37.02	µm	100000080
4	Occipital	+	36.98	µm	100000081
4	Occipital	+	36.46	µm	100000082
4	Occipital	+	36.73	µm	100000083
4	Occipital	+	37.25	µm	100000084
4	Occipital	+	45.08	µm	100000085
4	Occipital	+	38.82	µm	100000086
4	Occipital	+	30.36	µm	100000087
4	Occipital	+	33.36	µm	100000088
4	Occipital	+	43.38	µm	100000089
4	Occipital	+	48.89	µm	100000090
4	Occipital	+	33.3	µm	100000091
4	Occipital	+	19.04	µm	100000092
4	Occipital	+	53.78	µm	100000093
4	Occipital	+	20.73	µm	100000094
5	Frontal	-	36.73	µm	100000000
5	Frontal	-	21.09	µm	100000001
5	Frontal	-	44.45	µm	100000002
5	Frontal	-	30.36	µm	100000003
5	Frontal	-	23.1	µm	100000004
5	Frontal	-	30.56	µm	100000005
5	Frontal	-	40.41	µm	100000006
5	Frontal	-	42.76	µm	100000007
5	Frontal	-	23.43	µm	100000008
5	Frontal	+	47.23	µm	100000000
5	Frontal	+	24.85	µm	100000001
5	Frontal	+	13.53	µm	100000002
5	Frontal	+	57.73	µm	100000003
5	Frontal	+	45.29	µm	100000004
5	Frontal	+	40.41	µm	100000005
5	Frontal	+	48.89	µm	100000006
5	Frontal	+	122.14	µm	100000007
5	Frontal	+	47.74	µm	100000008
5	Frontal	+	44.25	µm	100000009
5	Frontal	+	53.78	µm	100000010
5	Frontal	+	51.99	µm	100000011
5	Frontal	+	57.76	µm	100000012
5	Frontal	+	28.64	µm	100000013
5	Frontal	+	21.09	µm	100000014
5	Frontal	+	48.89	µm	100000015
5	Frontal	+	55.04	µm	100000016
5	Frontal	+	35.24	µm	100000017
5	Frontal	+	43.82	µm	100000018
5	Frontal	+	59.16	µm	100000019
5	Frontal	+	28.56	µm	100000020
5	Frontal	+	59.16	µm	100000021
5	Frontal	+	50.25	µm	100000022
5	Frontal	+	53.78	µm	100000023
5	Frontal	+	62.08	µm	100000024
5	Frontal	+	42.38	µm	100000025
5	Frontal	+	69.02	µm	100000026
5	Frontal	+	59.16	µm	100000027
5	Frontal	+	54.35	µm	100000028
5	Frontal	+	59.16	µm	100000029
5	Frontal	+	52.95	µm	100000030
5	Frontal	+	44.48	µm	100000031
5	Frontal	+	48.89	µm	100000032
5	Frontal	+	48.89	µm	100000033
5	Frontal	+	24.35	µm	100000034
5	Frontal	+	51.76	µm	100000035
5	Frontal	+	48.73	µm	100000036
5	Frontal	+	40.41	µm	100000037
5	Frontal	+	59.16	µm	100000038
5	Frontal	+	62.67	µm	100000039
5	Frontal	+	60.6	µm	100000040
5	Frontal	+	44.69	µm	100000041
5	Frontal	+	53.78	µm	100000042
5	Frontal	+	54.07	µm	100000043
5	Frontal	+	61.65	µm	100000044
5	Frontal	+	59.16	µm	100000045
5	Frontal	+	46.84	µm	100000046
5	Frontal	+	59.16	µm	100000047
5	Frontal	+	48.89	µm	100000048
5	Frontal	+	33	µm	100000049
5	Frontal	+	33.18	µm	100000050
5	Frontal	+	62.91	µm	100000051
5	Frontal	+	68.07	µm	100000052
5	Frontal	+	46.89	µm	100000053
5	Frontal	+	40.41	µm	100000054
5	Frontal	+	48.89	µm	100000055
5	Frontal	+	32.13	µm	100000056
5	Frontal	+	28.32	µm	100000057
5	Frontal	+	36.89	µm	100000058
5	Frontal	+	44.45	µm	100000059
5	Frontal	+	69.83	µm	100000060
5	Frontal	+	53.78	µm	100000061
5	Frontal	+	61.38	µm	100000062
5	Frontal	+	40.41	µm	100000063
5	Frontal	+	34.62	µm	100000064
5	Frontal	+	51.28	µm	100000065
5	Frontal	+	50.6	µm	100000066
5	Frontal	+	44.45	µm	100000067
5	Frontal	+	63.34	µm	100000068
5	Frontal	+	63.44	µm	100000069
5	Frontal	+	66.79	µm	100000070
5	Frontal	+	48.89	µm	100000071
5	Frontal	+	51.81	µm	100000072
5	Frontal	+	39.98	µm	100000073
5	Frontal	+	46.58	µm	100000074
5	Frontal	+	52.6	µm	100000075
5	Frontal	+	49.69	µm	100000076
5	Frontal	+	50.22	µm	100000077
5	Frontal	+	58.14	µm	100000078
5	Frontal	+	48.89	µm	100000079
5	Frontal	+	71.58	µm	100000080
5	Frontal	+	65.07	µm	100000081
5	Frontal	+	57.96	µm	100000082
5	Frontal	+	50.42	µm	100000083
5	Frontal	+	49.92	µm	100000084
5	Frontal	+	65.07	µm	100000085
5	Frontal	+	51.56	µm	100000086
5	Frontal	+	50.56	µm	100000087
5	Frontal	+	55.98	µm	100000088
5	Frontal	+	40.41	µm	100000089
5	Frontal	+	31.47	µm	100000090
5	Frontal	+	56.52	µm	100000091
5	Frontal	+	50.83	µm	100000092
5	Frontal	+	53.67	µm	100000093
5	Frontal	+	47.89	µm	100000094
5	Frontal	+	53.78	µm	100000095
5	Frontal	+	48.88	µm	100000096
5	Frontal	+	61.14	µm	100000097
5	Frontal	+	40.41	µm	100000098
5	Frontal	+	36.53	µm	100000099
5	Frontal	+	42.15	µm	100000100
5	Frontal	+	32.37	µm	100000101
5	Frontal	+	52.45	µm	100000102
5	Frontal	+	59.16	µm	100000103
5	Frontal	+	26.58	µm	100000104
5	Frontal	+	48.86	µm	100000105
5	Frontal	+	41.57	µm	100000106
5	Frontal	+	43.79	µm	100000107
5	Frontal	+	47.2	µm	100000108
5	Frontal	+	59.16	µm	100000109
5	Frontal	+	59.16	µm	100000110
5	Frontal	+	44.45	µm	100000111
5	Frontal	+	53.78	µm	100000112
5	Frontal	+	126.81	µm	100000113
5	Frontal	+	36.01	µm	100000114
5	Frontal	+	44.45	µm	100000115
5	Frontal	+	39.16	µm	100000116
5	Frontal	+	44.45	µm	100000117
5	Frontal	+	50.08	µm	100000118
5	Frontal	+	53.78	µm	100000119
5	Frontal	+	53.46	µm	100000120
5	Frontal	+	23.86	µm	100000121
5	Frontal	+	39.07	µm	100000122
5	Frontal	+	69.39	µm	100000123
5	Frontal	+	23.14	µm	100000124
5	Frontal	+	48.89	µm	100000125
5	Frontal	+	48.7	µm	100000126
5	Frontal	+	38.59	µm	100000127
5	Frontal	+	53.78	µm	100000128
5	Frontal	+	53.78	µm	100000129
5	Frontal	+	56.26	µm	100000130
5	Frontal	+	33.39	µm	100000131
5	Frontal	+	48.89	µm	100000132
5	Frontal	+	53.78	µm	100000133
5	Frontal	+	44.45	µm	100000134
5	Frontal	+	42.39	µm	100000135
5	Frontal	+	38.2	µm	100000136
5	Frontal	+	40.41	µm	100000137
5	Frontal	+	44.69	µm	100000138
5	Frontal	+	48.72	µm	100000139
5	Frontal	+	58.51	µm	100000140
5	Frontal	+	59.16	µm	100000141
5	Frontal	+	54.49	µm	100000142
5	Frontal	+	15.45	µm	100000143
5	Frontal	+	44.16	µm	100000144
5	Occipital	-	43.95	µm	100000000
5	Occipital	-	43.95	µm	100000001
5	Occipital	-	33.02	µm	100000002
5	Occipital	-	28.17	µm	100000003
5	Occipital	-	43.95	µm	100000004
5	Occipital	-	38.42	µm	100000005
5	Occipital	-	14.87	µm	100000000
5	Occipital	-	27.44	µm	100000001
5	Occipital	-	25.69	µm	100000002
5	Occipital	-	38.03	µm	100000003
5	Occipital	-	31.49	µm	100000004
5	Occipital	-	32.65	µm	100000005
5	Occipital	-	27.24	µm	100000006
5	Occipital	-	39.38	µm	100000007
5	Occipital	-	39.61	µm	100000008
5	Occipital	-	33.02	µm	100000009
5	Occipital	-	60.77	µm	100000010
5	Occipital	-	48.35	µm	100000011
5	Occipital	-	21.47	µm	100000012
5	Occipital	-	40.34	µm	100000013
5	Occipital	-	43.95	µm	100000014
5	Occipital	+	33.02	µm	100000000
5	Occipital	+	33.01	µm	100000000
5	Occipital	+	33.02	µm	100000001
5	Occipital	+	53.18	µm	100000002
5	Occipital	+	48.35	µm	100000003
5	Occipital	+	49.65	µm	100000004
5	Occipital	+	43.95	µm	100000005
5	Occipital	+	55.46	µm	100000006
5	Occipital	+	46.23	µm	100000007
5	Occipital	+	24.75	µm	100000008
5	Occipital	+	58.5	µm	100000009
5	Occipital	+	52.3	µm	100000010
5	Occipital	+	54.68	µm	100000011
5	Occipital	+	37.88	µm	100000012
5	Occipital	+	44.3	µm	100000013
5	Occipital	+	42.92	µm	100000014
5	Occipital	+	37.3	µm	100000015
5	Occipital	+	70.78	µm	100000016
5	Occipital	+	22.83	µm	100000017
5	Occipital	+	30.02	µm	100000018
5	Occipital	+	46.93	µm	100000019
5	Occipital	+	37.66	µm	100000020
5	Occipital	+	40.3	µm	100000021
5	Occipital	+	36.32	µm	100000022
5	Occipital	+	42.88	µm	100000023
5	Occipital	+	29.89	µm	100000024
5	Occipital	+	33.45	µm	100000025
5	Occipital	+	48.35	µm	100000026
5	Occipital	+	36.32	µm	100000027
5	Occipital	+	45.36	µm	100000028
5	Occipital	+	50.66	µm	100000029
5	Occipital	+	60.37	µm	100000030
5	Occipital	+	55.09	µm	100000031
5	Occipital	+	43.95	µm	100000032
5	Occipital	+	58.5	µm	100000033
5	Occipital	+	36.32	µm	100000034
5	Occipital	+	36.38	µm	100000035
5	Occipital	+	50.32	µm	100000036
5	Occipital	+	33.88	µm	100000037
5	Occipital	+	53.18	µm	100000038
5	Occipital	+	58.5	µm	100000039
5	Occipital	+	48.72	µm	100000040
5	Occipital	+	36.04	µm	100000041
5	Occipital	+	24.96	µm	100000000
5	Occipital	+	30.02	µm	100000001
5	Occipital	+	43.95	µm	100000002
5	Occipital	+	46.34	µm	100000003
5	Occipital	+	62.92	µm	100000004
5	Occipital	+	36.32	µm	100000005
5	Occipital	+	43.67	µm	100000006
5	Occipital	+	39.96	µm	100000007
5	Occipital	+	43.63	µm	100000008
5	Occipital	+	43.06	µm	100000009
5	Occipital	+	58.49	µm	100000010
5	Occipital	+	58.5	µm	100000011
5	Occipital	+	36.32	µm	100000012
5	Occipital	+	47.01	µm	100000013
5	Occipital	+	39.96	µm	100000014
5	Occipital	+	58.5	µm	100000015
5	Occipital	+	48.35	µm	100000016
5	Occipital	+	60.33	µm	100000017
5	Occipital	+	43.23	µm	100000018
5	Occipital	+	30.38	µm	100000019
5	Occipital	+	56.59	µm	100000020
5	Occipital	+	39.44	µm	100000021
5	Occipital	+	64.35	µm	100000022
6	Frontal	-	23.55	µm	100000000
6	Frontal	-	30.36	µm	100000001
6	Frontal	-	25.09	µm	100000002
6	Frontal	-	19.79	µm	100000003
6	Frontal	-	36.73	µm	100000004
6	Frontal	-	44.45	µm	100000000
6	Frontal	-	19.61	µm	100000001
6	Frontal	-	23.92	µm	100000002
6	Frontal	-	40.41	µm	100000003
6	Frontal	-	28.49	µm	100000004
6	Frontal	-	18.02	µm	100000005
6	Frontal	-	26.48	µm	100000006
6	Frontal	-	24.12	µm	100000007
6	Frontal	-	30.6	µm	100000008
6	Frontal	-	20.09	µm	100000009
6	Frontal	+	32.36	µm	100000000
6	Frontal	+	33.39	µm	100000001
6	Frontal	+	33.39	µm	100000002
6	Frontal	+	28.36	µm	100000003
6	Frontal	+	41.35	µm	100000000
6	Frontal	+	33.39	µm	100000001
6	Frontal	+	33.39	µm	100000002
6	Frontal	+	39.64	µm	100000003
6	Frontal	+	44.45	µm	100000004
6	Frontal	+	50.09	µm	100000005
6	Frontal	+	33.39	µm	100000006
6	Frontal	+	44.45	µm	100000007
6	Frontal	+	36.44	µm	100000008
6	Frontal	+	53.78	µm	100000009
6	Frontal	+	37.04	µm	100000010
6	Frontal	+	33.39	µm	100000011
6	Frontal	+	18.85	µm	100000012
6	Frontal	+	40.41	µm	100000013
6	Frontal	+	36.73	µm	100000014
6	Frontal	+	49.46	µm	100000015
6	Frontal	+	48.89	µm	100000016
6	Frontal	+	59.16	µm	100000017
6	Frontal	+	48.89	µm	100000018
6	Frontal	+	34.05	µm	100000019
6	Frontal	+	35.65	µm	100000020
6	Frontal	+	39.96	µm	100000021
6	Frontal	+	53.78	µm	100000022
6	Frontal	+	59.16	µm	100000023
6	Frontal	+	59.05	µm	100000024
6	Frontal	+	38.3	µm	100000025
6	Frontal	+	41.81	µm	100000026
6	Frontal	+	48.89	µm	100000027
6	Frontal	+	49.51	µm	100000028
6	Frontal	+	40.41	µm	100000029
6	Frontal	+	48.71	µm	100000030
6	Frontal	+	26.95	µm	100000031
6	Frontal	+	22.69	µm	100000032
6	Frontal	+	45.76	µm	100000033
6	Frontal	+	38.57	µm	100000034
6	Frontal	+	40.41	µm	100000035
6	Frontal	+	45.85	µm	100000036
6	Frontal	+	40.41	µm	100000037
6	Frontal	+	40.41	µm	100000038
6	Frontal	+	48.89	µm	100000039
6	Frontal	+	38.16	µm	100000040
6	Frontal	+	30.73	µm	100000041
6	Frontal	+	40.15	µm	100000042
6	Frontal	+	45.84	µm	100000043
6	Frontal	+	38.56	µm	100000044
6	Frontal	+	44.06	µm	100000045
6	Frontal	+	43.92	µm	100000046
6	Frontal	+	36.73	µm	100000047
6	Frontal	+	35.74	µm	100000048
6	Frontal	+	36.62	µm	100000049
6	Frontal	+	36.73	µm	100000050
6	Frontal	+	23.74	µm	100000051
6	Frontal	+	40.41	µm	100000052
6	Frontal	+	44.45	µm	100000053
6	Frontal	+	22.81	µm	100000054
6	Frontal	+	17.67	µm	100000055
6	Frontal	+	37.39	µm	100000056
6	Frontal	+	22.11	µm	100000057
6	Frontal	+	30.72	µm	100000058
6	Frontal	+	40.41	µm	100000059
6	Frontal	+	32.66	µm	100000060
6	Frontal	+	42.05	µm	100000061
6	Frontal	+	31.45	µm	100000062
6	Frontal	+	44.45	µm	100000063
6	Frontal	+	44.45	µm	100000064
6	Frontal	+	37.63	µm	100000065
6	Frontal	+	22.56	µm	100000065
6	Frontal	+	37.52	µm	100000066
6	Frontal	+	44.45	µm	100000067
6	Frontal	+	40.16	µm	100000068
6	Frontal	+	44.45	µm	100000069
6	Frontal	+	36.73	µm	100000070
6	Frontal	+	48.89	µm	100000071
6	Frontal	+	51.79	µm	100000072
6	Frontal	+	41.76	µm	100000073
6	Frontal	+	43.89	µm	100000074
6	Frontal	+	33.36	µm	100000075
6	Frontal	+	48.89	µm	100000076
6	Frontal	+	48.89	µm	100000077
6	Frontal	+	31.06	µm	100000078
6	Frontal	+	28.54	µm	100000079
6	Frontal	+	43.55	µm	100000080
6	Frontal	+	35.45	µm	100000081
6	Frontal	+	40.41	µm	100000082
6	Frontal	+	36.3	µm	100000083
6	Frontal	+	33.62	µm	100000084
6	Frontal	+	30.36	µm	100000085
6	Frontal	+	30.36	µm	100000086
6	Frontal	+	33.28	µm	100000087
6	Frontal	+	39	µm	100000088
6	Frontal	+	40.41	µm	100000089
6	Frontal	+	33.39	µm	100000090
6	Frontal	+	48.89	µm	100000091
6	Frontal	+	33.39	µm	100000092
6	Frontal	+	44.07	µm	100000093
6	Frontal	+	43.51	µm	100000094
6	Frontal	+	48.89	µm	100000095
6	Frontal	+	34.14	µm	100000096
6	Frontal	+	33.39	µm	100000097
6	Frontal	+	41.76	µm	100000098
6	Frontal	+	33.12	µm	100000099
6	Frontal	+	24.47	µm	100000100
6	Frontal	+	40.41	µm	100000101
6	Frontal	+	36.77	µm	100000102
6	Frontal	+	31.3	µm	100000103
6	Frontal	+	35.48	µm	100000104
6	Frontal	+	33.63	µm	100000105
6	Frontal	+	30.36	µm	100000106
6	Frontal	+	40.41	µm	100000107
6	Frontal	+	36	µm	100000108
6	Frontal	+	27.87	µm	100000109
6	Frontal	+	40.41	µm	100000110
6	Frontal	+	44.45	µm	100000111
6	Frontal	+	36.73	µm	100000112
6	Frontal	+	36.73	µm	100000113
6	Frontal	+	42.43	µm	100000114
6	Frontal	+	36.73	µm	100000115
6	Frontal	+	29.31	µm	100000115
6	Frontal	+	21.93	µm	100000116
6	Frontal	+	30.36	µm	100000117
6	Frontal	+	36.89	µm	100000118
6	Frontal	+	35.93	µm	100000119
6	Frontal	+	35.63	µm	100000120
6	Frontal	+	38.65	µm	100000121
6	Frontal	+	26.38	µm	100000122
6	Frontal	+	38.38	µm	100000123
6	Frontal	+	30.29	µm	100000124
6	Frontal	+	36.73	µm	100000125
6	Frontal	+	36.73	µm	100000126
6	Frontal	+	39.03	µm	100000127
6	Frontal	+	59.16	µm	100000128
6	Frontal	+	36.73	µm	100000129
6	Frontal	+	29.56	µm	100000130
6	Frontal	+	44.45	µm	100000131
6	Frontal	+	53.78	µm	100000132
6	Frontal	+	73.38	µm	100000133
6	Frontal	+	57.2	µm	100000134
6	Frontal	+	45.58	µm	100000135
6	Frontal	+	52.94	µm	100000136
6	Frontal	+	52.85	µm	100000137
6	Frontal	+	35.91	µm	100000138
6	Frontal	+	48.89	µm	100000139
6	Frontal	+	31.19	µm	100000140
6	Frontal	+	53.78	µm	100000141
6	Frontal	+	55.27	µm	100000142
6	Frontal	+	54.15	µm	100000143
6	Frontal	+	44.45	µm	100000144
6	Frontal	+	48.89	µm	100000145
6	Frontal	+	47.09	µm	100000146
6	Frontal	+	59.16	µm	100000147
6	Frontal	+	24.7	µm	100000148
6	Frontal	+	25.09	µm	100000149
6	Frontal	+	30.36	µm	100000150
6	Frontal	+	22.32	µm	100000151
6	Frontal	+	59.42	µm	100000152
6	Frontal	+	48.89	µm	100000153
6	Frontal	+	36.73	µm	100000154
6	Frontal	+	53.78	µm	100000155
6	Frontal	+	48.89	µm	100000156
6	Frontal	+	42.24	µm	100000157
6	Frontal	+	50.79	µm	100000158
6	Frontal	+	30.7	µm	100000159
6	Frontal	+	40.41	µm	100000160
6	Frontal	+	25.73	µm	100000161
6	Frontal	+	36.73	µm	100000162
6	Frontal	+	33.39	µm	100000163
6	Frontal	+	48.89	µm	100000164
6	Frontal	+	31.39	µm	100000165
6	Frontal	+	28.21	µm	100000166
6	Frontal	+	51.43	µm	100000167
6	Frontal	+	53.78	µm	100000168
6	Frontal	+	45.5	µm	100000169
6	Frontal	+	71.58	µm	100000170
6	Frontal	+	48.89	µm	100000171
6	Frontal	+	41.13	µm	100000172
6	Frontal	+	44.45	µm	100000173
6	Frontal	+	36.73	µm	100000174
6	Frontal	+	30.36	µm	100000175
6	Occipital	-	14.16	µm	100000000
6	Occipital	-	48.89	µm	100000001
6	Occipital	-	14.16	µm	100000000
6	Occipital	-	14.16	µm	100000001
6	Occipital	-	14.16	µm	100000002
6	Occipital	-	36.45	µm	100000003
6	Occipital	-	27.6	µm	100000004
6	Occipital	-	35.39	µm	100000005
6	Occipital	-	46.52	µm	100000006
6	Occipital	+	9.53	µm	100000000
6	Occipital	+	42.81	µm	100000001
6	Occipital	+	25.65	µm	100000002
6	Occipital	+	24.99	µm	100000003
6	Occipital	+	38.54	µm	100000004
6	Occipital	+	38.57	µm	100000005
6	Occipital	+	34.06	µm	100000006
6	Occipital	+	30.78	µm	100000007
6	Occipital	+	53.78	µm	100000008
6	Occipital	+	46.27	µm	100000009
6	Occipital	+	37.76	µm	100000010
6	Occipital	+	41.21	µm	100000011
6	Occipital	+	17.14	µm	100000012
6	Occipital	+	46.3	µm	100000013
6	Occipital	+	44.45	µm	100000014
6	Occipital	+	32.95	µm	100000015
6	Occipital	+	23.45	µm	100000016
6	Occipital	+	30.23	µm	100000017
6	Occipital	+	31.57	µm	100000018
6	Occipital	+	47.04	µm	100000019
6	Occipital	+	45.44	µm	100000020
6	Occipital	+	33.23	µm	100000021
6	Occipital	+	30.36	µm	100000022
6	Occipital	+	42.73	µm	100000023
6	Occipital	+	53.78	µm	100000024
6	Occipital	+	33.39	µm	100000025
6	Occipital	+	34.29	µm	100000026
6	Occipital	+	33.03	µm	100000027
6	Occipital	+	51.84	µm	100000028
6	Occipital	+	40.41	µm	100000029
6	Occipital	+	28.47	µm	100000030
6	Occipital	+	36.73	µm	100000031
6	Occipital	+	30.83	µm	100000032
6	Occipital	+	42	µm	100000033
6	Occipital	+	26.34	µm	100000034
6	Occipital	+	40.41	µm	100000035
6	Occipital	+	40.7	µm	100000036
6	Occipital	+	36.73	µm	100000037
6	Occipital	+	35.12	µm	100000038
6	Occipital	+	35.61	µm	100000039
6	Occipital	+	31.82	µm	100000040
6	Occipital	+	41.61	µm	100000041
6	Occipital	+	33.58	µm	100000042
6	Occipital	+	38.26	µm	100000043
6	Occipital	+	54.48	µm	100000044
6	Occipital	+	48.89	µm	100000045
6	Occipital	+	42.61	µm	100000046
6	Occipital	+	39.44	µm	100000047
6	Occipital	+	32.64	µm	100000048
6	Occipital	+	26.54	µm	100000049
6	Occipital	+	31.06	µm	100000050
6	Occipital	+	53.78	µm	100000051
6	Occipital	+	36.56	µm	100000052
6	Occipital	+	39.33	µm	100000053
6	Occipital	+	44.45	µm	100000054
6	Occipital	+	27.27	µm	100000055
6	Occipital	+	55.35	µm	100000056
6	Occipital	+	32.4	µm	100000057
6	Occipital	+	65.07	µm	100000058
6	Occipital	+	32.24	µm	100000059
6	Occipital	+	31.99	µm	100000060
6	Occipital	+	45.49	µm	100000061
6	Occipital	+	35.95	µm	100000062
6	Occipital	+	44.13	µm	100000063
6	Occipital	+	34.18	µm	100000064
6	Occipital	+	43.24	µm	100000065
6	Occipital	+	33.44	µm	100000066
6	Occipital	+	40.41	µm	100000067
6	Occipital	+	42.41	µm	100000068
6	Occipital	+	40.41	µm	100000069
6	Occipital	+	49.58	µm	100000070
6	Occipital	+	46.09	µm	100000071
6	Occipital	+	53.63	µm	100000072
6	Occipital	+	36.8	µm	100000073
6	Occipital	+	39.21	µm	100000074
6	Occipital	+	48.89	µm	100000075
6	Occipital	+	28.96	µm	100000076
6	Occipital	+	36.73	µm	100000077
6	Occipital	+	25.99	µm	100000078
6	Occipital	+	28.83	µm	100000079
6	Occipital	+	40.76	µm	100000080
6	Occipital	+	38.68	µm	100000081
6	Occipital	+	37.31	µm	100000082
6	Occipital	+	41.27	µm	100000083
6	Occipital	+	36.73	µm	100000084
6	Occipital	+	36.71	µm	100000085
6	Occipital	+	36.73	µm	100000086
6	Occipital	+	41.52	µm	100000087
6	Occipital	+	36.65	µm	100000088
6	Occipital	+	39.37	µm	100000089
6	Occipital	+	43.99	µm	100000090
6	Occipital	+	40.34	µm	100000091
6	Occipital	+	36.73	µm	100000092
6	Occipital	+	50.62	µm	100000093
6	Occipital	+	36.73	µm	100000094
6	Occipital	+	25.61	µm	100000095
6	Occipital	+	48.89	µm	100000096
6	Occipital	+	40.41	µm	100000097
6	Occipital	+	47.96	µm	100000098
6	Occipital	+	31.63	µm	100000099
6	Occipital	+	50.71	µm	100000100
6	Occipital	+	31.43	µm	100000101
6	Occipital	+	48.89	µm	100000102
6	Occipital	+	54.79	µm	100000103
6	Occipital	+	50.87	µm	100000104
6	Occipital	+	36.73	µm	100000105
6	Occipital	+	42.47	µm	100000106
6	Occipital	+	14.99	µm	100000107
6	Occipital	+	42.53	µm	100000108
6	Occipital	+	36.73	µm	100000109
6	Occipital	+	25.09	µm	100000110
6	Occipital	+	36.73	µm	100000111
6	Occipital	+	53.98	µm	100000112
6	Occipital	+	27.6	µm	100000113
6	Occipital	+	53.78	µm	100000114
6	Occipital	+	33.58	µm	100000115
6	Occipital	+	27.79	µm	100000116
6	Occipital	+	36.73	µm	100000117
6	Occipital	+	36.73	µm	100000118
6	Occipital	+	44.03	µm	100000119
6	Occipital	+	40.41	µm	100000120
6	Occipital	+	44.45	µm	100000121
6	Occipital	+	44.45	µm	100000122
6	Occipital	+	29.27	µm	100000123
6	Occipital	+	30.36	µm	100000124
6	Occipital	+	40.41	µm	100000125
6	Occipital	+	49.5	µm	100000126
6	Occipital	+	40.27	µm	100000127
6	Occipital	+	44.45	µm	100000128
6	Occipital	+	33.39	µm	100000129
6	Occipital	+	33.53	µm	100000130
6	Occipital	+	44.84	µm	100000131
6	Occipital	+	31.5	µm	100000132
6	Occipital	+	39.81	µm	100000133
6	Occipital	+	30.36	µm	100000134
6	Occipital	+	40.41	µm	100000135
6	Occipital	+	31.36	µm	100000136
6	Occipital	+	42.02	µm	100000137
6	Occipital	+	45.64	µm	100000138
6	Occipital	+	36.73	µm	100000139
6	Occipital	+	41.67	µm	100000140
6	Occipital	+	34.17	µm	100000141
6	Occipital	+	42.88	µm	100000142
6	Occipital	+	32.8	µm	100000143
6	Occipital	+	48.89	µm	100000144
6	Occipital	+	48.18	µm	100000145
6	Occipital	+	37.68	µm	100000146
6	Occipital	+	33.39	µm	100000147
6	Occipital	+	39.37	µm	100000148
6	Occipital	+	46.14	µm	100000149
6	Occipital	+	28.24	µm	100000150
6	Occipital	+	43.89	µm	100000151
6	Occipital	+	30.36	µm	100000152
6	Occipital	+	37.84	µm	100000153
6	Occipital	+	25.94	µm	100000154
6	Occipital	+	45.86	µm	100000155
6	Occipital	+	34.81	µm	100000156
6	Occipital	+	39.99	µm	100000157
6	Occipital	+	46.51	µm	100000158
6	Occipital	+	24.74	µm	100000159
6	Occipital	+	53.78	µm	100000160
6	Occipital	+	50.13	µm	100000161
6	Occipital	+	48.89	µm	100000162
6	Occipital	+	43.28	µm	100000163
6	Occipital	+	25.82	µm	100000164
6	Occipital	+	48.89	µm	100000165
6	Occipital	+	42.13	µm	100000166
6	Occipital	+	36.64	µm	100000167
6	Occipital	+	48.89	µm	100000168
6	Occipital	+	51.77	µm	100000169
6	Occipital	+	33.18	µm	100000170
6	Occipital	+	24.23	µm	100000171
6	Occipital	+	26.08	µm	100000172
6	Occipital	+	31.38	µm	100000173
6	Occipital	+	17.72	µm	100000174
